# Supplementary material for: Biomechanical rupture risk assessment of abdominal aortic aneurysms using clinical data: A patient-specific, probabilistic framework and comparative case-control study
Source: PLoS One. 2020 Nov 19;15(11):e0242097. doi: 10.1371/journal.pone.0242097 (PMC7676745; doi:10.1371/journal.pone.0242097)
Supplement: S1 Table — Computed correlations between all non-invasive and invasive AAA vessel wall properties using Spearman’s rank correlation coefficient. (CSV) [file pone.0242097.s001.csv]

[-]	Wall thickness	Alpha stiffness	Beta stiffness	Wall strength
Sex	0.1327336558576090	-0.08065499729535150	0.039080256421459000	0.07400303875552870
Age	-0.05663158322610700	0.09723729854730640	0.1107919917374170	0.09290542155359060
Symptomatic	0.11502523299511800	0.02482005720597160	-0.0807559910067467	-0.07554983266598190
Ruptured	0.06494340622891470	0.02831106344071550	0.01036126548603510	-0.022035930822412600
Maximum AAA diameter	0.36155373867582400	0.10828193978289200	-0.061894695320303100	-0.09108184237160810
Maximum thrombus thickness	0.20612046423991700	0.011034003870591200	-0.014480705823145700	0.018239604911237500
AAA length	0.423817315549461	0.21810599532291800	-0.02617809842201390	-0.14314439338990500
Subrenal diameter	0.25742316624677500	0.33529137802397600	0.014752761198347300	-0.19219774762271300
Acetylsalicylic acid (ASA) / clopidogrel	-0.05920288741801640	0.048622008784664200	0.07497439522520730	0.10738906774831700
Angiotensin-converting enzyme (ACE) inhibitors	0.10006681200214300	-0.0057685448125951000	0.07055374040020170	0.07787535497003390
Statins	-0.09826081288054290	0.05130782015630210	0.08148889083647980	0.01587300754290830
Beta blockers	-0.06612203733656560	-0.09557339048722940	0.04124746326290950	0.08651906928317610
Antihypertensives	0.027797733325458800	0.037986423786939100	-0.01579752862250480	-0.008200243865117020
Diuretics	0.0959463702128492	-0.02317381169498070	-0.027763793721522700	-0.002127064841568280
Oral hypoglycemic agents / insulin	0.03901895716028630	0.008996885727981650	-0.01211825424585280	0.00550829738447856
Hypertension	0.09087666306770990	0.09956214778273840	0.068440556256605	0.030852140517249100
Diabetes mellitus	0.0339685738531687	-0.034122062994590000	-0.019232435506041700	0.03706896843503190
Hyperlipidemia	-0.006770017518521310	0.010567330986941200	0.09125330612681530	0.05723970951259830
Smoking status	0.03396870788015180	0.01712252993861560	-0.07160330701602900	-0.007115856597866240
Chronic kidney disease (CKD)	0.023185223725745800	0.08228562159286100	0.05922162254785470	-0.09874274591143330
Coronary heart disease (CHD)	-0.03380446165494050	-0.04042034907105940	0.11267619431313000	0.08286767729907460
Peripheral vascular disease (PVD)	-0.1993614990639040	-0.13245666354092000	0.05222032490677990	0.11396990618341000
Sodium	-0.06970266384755240	-0.06890654420414340	-0.07288441367338300	0.022413469607712500
Potassium	-0.055223176133755200	0.20132865019113500	0.0366832738108904	-0.08154980974289580
Urea	-0.002142625339020260	-0.0395049597778936	-0.02212474340828880	-0.020366833847822400
Creatinine	-0.07525370729685360	0.053846077461308900	-0.010437227902414700	-0.06375561258096740
Leukocytes	-0.012142135206159200	0.04485927324351930	0.017333320187845800	0.026320658469769100
Erythrocytes	-0.038393208882053000	-0.07262476896048190	0.019067420264678200	0.036951946172109400
Thrombocytes	0.1268254806696910	0.025628117670066900	-0.15719353066616800	-0.07903018174991310
Hemoglobin	-0.1831416778494830	-0.20873619927318200	0.0698273103828134	0.21450460999055600
Mean corpuscular hemoglobin (MCH)	-0.19826639711670900	-0.21532209221228600	0.14402630087622700	0.30065047493651900
Mean corpuscular volume (MCV)	-0.23663680957458100	-0.24817100654074100	0.06839872449763850	0.27502789963781600
Mean corpuscular hemoglobin concentration (MCHC)	-0.11753261615315400	-0.09358642884263280	0.13832983367771700	0.13739730717270400
