# Supplementary material for: Biomechanical rupture risk assessment of abdominal aortic aneurysms using clinical data: A patient-specific, probabilistic framework and comparative case-control study
Source: PLoS One. 2020 Nov 19;15(11):e0242097. doi: 10.1371/journal.pone.0242097 (PMC7676745; doi:10.1371/journal.pone.0242097)
Supplement: S2 Table — Dataset containing the eight non-invasive AAA vessel wall properties: maximum AAA diameter, maximum thrombus thickness, AAA length, subrenal diameter, thrombocytes, hemoglobin, mean corpuscular hemoglobin (MCH), mean corpuscular volume (MCV). All values are provided in their respective unit as specified in Table 2. The first column is a consecutive number for the individual patients and allows for the identification of data that was collected from the same patient. (CSV) [file pone.0242097.s002.csv]

GID [-]	Maximum AAA diameter [mm]	Maximum thrombus thickness [mm]	AAA length [mm]	Subrenal diameter [mm]	Thrombocytes [1000/μl]	Hemoglobin [g/dl]	Mean corpuscular hemoglobin (MCH) [pg/cell]	Mean corpuscular volume (MCV) [fl]
1	53.0	28.288953781127898	110.742945599257	21.0	212.0	14.4	31.0	93.0
1	53.0	28.288953781127898	110.742945599257	21.0	212.0	14.4	31.0	93.0
1	53.0	28.288953781127898	110.742945599257	21.0	212.0	14.4	31.0	93.0
2	60.93	32.0889930725098	120.370262108213	19.5	161.0	16.7	32.0	94.0
3	79.4	32.9796524047852	113.44161493914	18.0	108.0	5.7	25.0	78.0
3	79.4	32.9796524047852	113.44161493914	18.0	108.0	5.7	25.0	78.0
3	79.4	32.9796524047852	113.44161493914	18.0	108.0	5.7	25.0	78.0
4	57.63	17.4614582061768	122.727340067322	26.0	202.0	15.4	31.0	90.0
5	50.4	10.5473384857178	58.73670062235371	14.0	181.0	15.2	30.0	90.0
6	49.8	16.6102828979492	63.4428877022476	20.0	250.0	13.6	30.0	87.0
7	52.4	17.5283317565918	100.12492197250401	18.5	235.0	14.6	30.0	91.0
7	52.4	17.5283317565918	100.12492197250401	18.5	235.0	14.6	30.0	91.0
7	52.4	17.5283317565918	100.12492197250401	18.5	235.0	14.6	30.0	91.0
8	41.4	15.6985816955566	69.0	23.5	251.0	14.6	33.0	96.0
8	41.4	15.6985816955566	69.0	23.5	251.0	14.6	33.0	96.0
9	78.8	17.1047687530518	112.805141726785	18.0	118.0	13.5	32.0	101.0
9	78.8	17.1047687530518	112.805141726785	18.0	118.0	13.5	32.0	101.0
9	78.8	17.1047687530518	112.805141726785	18.0	118.0	13.5	32.0	101.0
9	78.8	17.1047687530518	112.805141726785	18.0	118.0	13.5	32.0	101.0
10	47.8	24.0	112.0	21.0	273.0	13.1	31.0	95.0
11	61.76	18.8495826721191	67.5573830162181	22.0	188.0	16.4	33.0	96.0
11	61.76	18.8495826721191	67.5573830162181	22.0	188.0	16.4	33.0	96.0
12	77.09	15.17256737	130.2113666	23.0	208.0	10.7	32.0	90.0
12	77.09	15.17256737	130.2113666	23.0	208.0	10.7	32.0	90.0
13	51.8	25.204387664794897	137.22244714331498	21.0	361.0	13.1	29.0	56.0
13	51.8	25.204387664794897	137.22244714331498	21.0	361.0	13.1	29.0	56.0
13	51.8	25.204387664794897	137.22244714331498	21.0	361.0	13.1	29.0	56.0
14	62.94	16.9902954101563	86.15103017375941	17.0	157.0	14.5	31.0	90.0
14	62.94	16.9902954101563	86.15103017375941	17.0	157.0	14.5	31.0	90.0
15	49.6	15.4927167892456	87.0114934936759	20.5	195.0	10.6	30.0	92.0
16	89.0	38.0	122.0	24.5	184.0	15.8	33.0	98.0
16	89.0	38.0	122.0	24.5	184.0	15.8	33.0	98.0
17	48.2	24.894994735717802	87.0	19.0	120.0	11.7	30.0	93.0
18	50.6	16.90207862854	112.12047092302099	22.0	151.0	13.1	31.0	94.0
18	50.6	16.90207862854	112.12047092302099	22.0	151.0	13.1	31.0	94.0
18	50.6	16.90207862854	112.12047092302099	22.0	151.0	13.1	31.0	94.0
18	50.6	16.90207862854	112.12047092302099	22.0	151.0	13.1	31.0	94.0
19	57.94	22.3703117370605	95.3886785735079	19.5	297.0	14.1	31.0	92.0
20	51.5	9.12266254425049	71.5122367151245	21.25	147.0	16.0	31.0	87.0
20	51.5	9.12266254425049	71.5122367151245	21.25	147.0	16.0	31.0	87.0
20	51.5	9.12266254425049	71.5122367151245	21.25	147.0	16.0	31.0	87.0
20	51.5	9.12266254425049	71.5122367151245	21.25	147.0	16.0	31.0	87.0
21	70.76	6.37182474136353	92.67685795278129	19.5	102.0	14.2	36.0	102.0
21	70.76	6.37182474136353	92.67685795278129	19.5	102.0	14.2	36.0	102.0
21	70.76	6.37182474136353	92.67685795278129	19.5	102.0	14.2	36.0	102.0
22	87.6	31.714857101440398	104.90948479522699	19.0	141.0	14.2	33.0	93.0
22	87.6	31.714857101440398	104.90948479522699	19.0	141.0	14.2	33.0	93.0
23	51.6	34.830738067627	107.116758726168	19.5	162.0	14.7	33.0	96.0
23	51.6	34.830738067627	107.116758726168	19.5	162.0	14.7	33.0	96.0
23	51.6	34.830738067627	107.116758726168	19.5	162.0	14.7	33.0	96.0
24	71.5	30.7552890777588	88.7411967464942	25.0	173.0	15.6	34.0	96.0
24	71.5	30.7552890777588	88.7411967464942	25.0	173.0	15.6	34.0	96.0
24	71.5	30.7552890777588	88.7411967464942	25.0	173.0	15.6	34.0	96.0
24	71.5	30.7552890777588	88.7411967464942	25.0	173.0	15.6	34.0	96.0
25	46.6	30.898067474365202	78.9050061783155	24.5	208.0	14.2	30.0	90.5
25	46.6	30.898067474365202	78.9050061783155	24.5	208.0	14.2	30.0	90.5
25	46.6	30.898067474365202	78.9050061783155	24.5	208.0	14.2	30.0	90.5
26	45.6	28.796377182006804	65.9090282131363	19.0	125.0	15.1	34.0	96.0
27	79.94	36.169361114502	140.890028036054	24.5	251.0	15.6	31.0	91.0
27	79.94	36.169361114502	140.890028036054	24.5	251.0	15.6	31.0	91.0
28	65.6	0.843026518821716	121.028922163258	19.0	270.0	15.9	32.8	94.2
28	65.6	0.843026518821716	121.028922163258	19.0	270.0	15.9	32.8	94.2
28	65.6	0.843026518821716	121.028922163258	19.0	270.0	15.9	32.8	94.2
28	65.6	0.843026518821716	121.028922163258	19.0	270.0	15.9	32.8	94.2
28	65.6	0.843026518821716	121.028922163258	19.0	270.0	15.9	32.8	94.2
29	50.6	16.5647144317627	114.973910083984	26.0	246.0	11.9	27.0	84.0
29	50.6	16.5647144317627	114.973910083984	26.0	246.0	11.9	27.0	84.0
29	50.6	16.5647144317627	114.973910083984	26.0	246.0	11.9	27.0	84.0
30	73.0	14.0	108.0	24.0	308.0	11.7	29.0	85.0
30	73.0	14.0	108.0	24.0	308.0	11.7	29.0	85.0
31	49.8	17.0010108947754	71.175838597097	18.0	184.0	15.1	34.0	101.0
31	49.8	17.0010108947754	71.175838597097	18.0	184.0	15.1	34.0	101.0
32	50.6	22.160570144653303	94.28149341201592	17.5	229.0	14.6	31.0	93.0
33	57.12	30.384479522705103	96.30680142129108	26.0	180.0	16.4	33.0	93.0
33	57.12	30.384479522705103	96.30680142129108	26.0	180.0	16.4	33.0	93.0
34	52.0	18.014966964721697	86.7236991830953	21.0	223.0	16.0	33.0	98.0
34	52.0	18.014966964721697	86.7236991830953	21.0	223.0	16.0	33.0	98.0
34	52.0	18.014966964721697	86.7236991830953	21.0	223.0	16.0	33.0	98.0
34	52.0	18.014966964721697	86.7236991830953	21.0	223.0	16.0	33.0	98.0
35	82.2	40.929725646972706	160.018748901496	23.0	249.0	14.4	30.0	91.0
35	82.2	40.929725646972706	160.018748901496	23.0	249.0	14.4	30.0	91.0
35	82.2	40.929725646972706	160.018748901496	23.0	249.0	14.4	30.0	91.0
35	82.2	40.929725646972706	160.018748901496	23.0	249.0	14.4	30.0	91.0
35	82.2	40.929725646972706	160.018748901496	23.0	249.0	14.4	30.0	91.0
35	82.2	40.929725646972706	160.018748901496	23.0	249.0	14.4	30.0	91.0
35	82.2	40.929725646972706	160.018748901496	23.0	249.0	14.4	30.0	91.0
35	82.2	40.929725646972706	160.018748901496	23.0	249.0	14.4	30.0	91.0
35	82.2	40.929725646972706	160.018748901496	23.0	249.0	14.4	30.0	91.0
36	65.81	26.657634735107397	126.9094165143	25.0	204.0	12.1	30.0	90.0
36	65.81	26.657634735107397	126.9094165143	25.0	204.0	12.1	30.0	90.0
36	65.81	26.657634735107397	126.9094165143	25.0	204.0	12.1	30.0	90.0
37	54.2	20.7373313903809	116.76472069936199	20.5	184.0	15.5	32.0	91.0
37	54.2	20.7373313903809	116.76472069936199	20.5	184.0	15.5	32.0	91.0
38	48.2	25.849676132202102	87.7154490383536	23.0	235.0	15.0	31.0	90.0
38	48.2	25.849676132202102	87.7154490383536	23.0	235.0	15.0	31.0	90.0
38	48.2	25.849676132202102	87.7154490383536	23.0	235.0	15.0	31.0	90.0
38	48.2	25.849676132202102	87.7154490383536	23.0	235.0	15.0	31.0	90.0
39	60.0	31.3198261260986	81.30805618141409	17.5	110.0	8.6	30.0	88.0
39	60.0	31.3198261260986	81.30805618141409	17.5	110.0	8.6	30.0	88.0
39	60.0	31.3198261260986	81.30805618141409	17.5	110.0	8.6	30.0	88.0
39	60.0	31.3198261260986	81.30805618141409	17.5	110.0	8.6	30.0	88.0
40	70.4	31.694814682006804	166.676333053016	21.0	210.0	14.3	31.0	92.0
40	70.4	31.694814682006804	166.676333053016	21.0	210.0	14.3	31.0	92.0
40	70.4	31.694814682006804	166.676333053016	21.0	210.0	14.3	31.0	92.0
40	70.4	31.694814682006804	166.676333053016	21.0	210.0	14.3	31.0	92.0
41	63.09	30.9649829864502	130.384048104053	24.0	135.0	14.2	31.0	91.0
41	63.09	30.9649829864502	130.384048104053	24.0	135.0	14.2	31.0	91.0
42	76.4	24.913599014282198	130.303491894884	21.5	163.0	15.6	33.0	94.0
42	76.4	24.913599014282198	130.303491894884	21.5	163.0	15.6	33.0	94.0
42	76.4	24.913599014282198	130.303491894884	21.5	163.0	15.6	33.0	94.0
42	76.4	24.913599014282198	130.303491894884	21.5	163.0	15.6	33.0	94.0
42	76.4	24.913599014282198	130.303491894884	21.5	163.0	15.6	33.0	94.0
42	76.4	24.913599014282198	130.303491894884	21.5	163.0	15.6	33.0	94.0
42	76.4	24.913599014282198	130.303491894884	21.5	163.0	15.6	33.0	94.0
43	48.4	26.6150455474853	77.0	20.0	240.0	15.6	30.0	90.0
43	48.4	26.6150455474853	77.0	20.0	240.0	15.6	30.0	90.0
43	48.4	26.6150455474853	77.0	20.0	240.0	15.6	30.0	90.0
44	72.8	1.01667129993439	115.00434774390101	23.25	48.0	10.4	31.0	87.0
44	72.8	1.01667129993439	115.00434774390101	23.25	48.0	10.4	31.0	87.0
45	52.26	24.8961887359619	108.52188719332199	19.0	381.0	13.7	32.0	89.0
45	52.26	24.8961887359619	108.52188719332199	19.0	381.0	13.7	32.0	89.0
46	56.0	19.0	109.0	31.0	283.0	11.7	30.0	90.0
47	79.0	39.782173156738295	173.707354766573	23.0	271.0	12.8	28.0	86.0
47	79.0	39.782173156738295	173.707354766573	23.0	271.0	12.8	28.0	86.0
47	79.0	39.782173156738295	173.707354766573	23.0	271.0	12.8	28.0	86.0
47	79.0	39.782173156738295	173.707354766573	23.0	271.0	12.8	28.0	86.0
47	79.0	39.782173156738295	173.707354766573	23.0	271.0	12.8	28.0	86.0
47	79.0	39.782173156738295	173.707354766573	23.0	271.0	12.8	28.0	86.0
48	53.8	27.0949630737305	96.01237524402781	32.0	216.0	14.2	32.0	91.0
48	53.8	27.0949630737305	96.01237524402781	32.0	216.0	14.2	32.0	91.0
48	53.8	27.0949630737305	96.01237524402781	32.0	216.0	14.2	32.0	91.0
49	54.94	8.96668910980225	140.913960628463	22.0	163.0	15.5	30.0	87.0
49	54.94	8.96668910980225	140.913960628463	22.0	163.0	15.5	30.0	87.0
49	54.94	8.96668910980225	140.913960628463	22.0	163.0	15.5	30.0	87.0
50	39.6	25.849676132202102	116.0	23.0	249.0	11.5	24.0	78.0
51	30.0	25.849676132202102	116.0	23.0	181.0	12.5	28.0	84.0
52	60.0	25.849676132202102	116.0	23.0	167.0	14.5	29.0	86.0
52	60.0	25.849676132202102	116.0	23.0	167.0	14.5	29.0	86.0
52	60.0	25.849676132202102	116.0	23.0	167.0	14.5	29.0	86.0
52	60.0	25.849676132202102	116.0	23.0	167.0	14.5	29.0	86.0
53	42.8	9.26693820953369	123.06541390658899	39.0	310.0	11.3	30.0	86.0
54	85.0	37.281101226806605	134.28511347129998	26.3	197.0	9.5	28.0	84.0
54	85.0	37.281101226806605	134.28511347129998	26.3	197.0	9.5	28.0	84.0
54	85.0	37.281101226806605	134.28511347129998	26.3	197.0	9.5	28.0	84.0
54	85.0	37.281101226806605	134.28511347129998	26.3	197.0	9.5	28.0	84.0
54	85.0	37.281101226806605	134.28511347129998	26.3	197.0	9.5	28.0	84.0
54	85.0	37.281101226806605	134.28511347129998	26.3	197.0	9.5	28.0	84.0
54	85.0	37.281101226806605	134.28511347129998	26.3	197.0	9.5	28.0	84.0
54	85.0	37.281101226806605	134.28511347129998	26.3	197.0	9.5	28.0	84.0
55	48.0	23.1096267700195	116.120285910774	21.7	229.0	14.6	28.0	82.0
55	48.0	23.1096267700195	116.120285910774	21.7	229.0	14.6	28.0	82.0
55	48.0	23.1096267700195	116.120285910774	21.7	229.0	14.6	28.0	82.0
55	48.0	23.1096267700195	116.120285910774	21.7	229.0	14.6	28.0	82.0
56	50.37	21.2626914978027	121.68498715946801	36.3	308.0	12.8	30.0	88.0
57	40.2	27.717102050781197	96.742037398434	23.3	145.0	13.4	28.0	85.0
58	56.0	21.799144744873	100.086857279065	21.7	192.0	15.5	30.0	86.0
58	56.0	21.799144744873	100.086857279065	21.7	192.0	15.5	30.0	86.0
59	51.5	17.0	75.0	17.0	177.0	11.2	30.0	88.0
60	86.0	33.0	145.0	23.4	180.0	13.2	31.0	92.0
60	86.0	33.0	145.0	23.4	180.0	13.2	31.0	92.0
60	86.0	33.0	145.0	23.4	180.0	13.2	31.0	92.0
61	64.0	25.849676132202102	116.0	23.0	355.0	9.9	26.0	83.0
61	64.0	25.849676132202102	116.0	23.0	355.0	9.9	26.0	83.0
62	61.1	34.835235595703104	137.331165800047	25.3	212.0	12.3	33.0	98.0
62	61.1	34.835235595703104	137.331165800047	25.3	212.0	12.3	33.0	98.0
63	50.0	21.9575881958008	79.26502002775241	28.7	224.0	14.4	30.0	91.0
63	50.0	21.9575881958008	79.26502002775241	28.7	224.0	14.4	30.0	91.0
64	90.0	25.849676132202102	116.0	23.0	169.0	15.8	30.0	90.5
64	90.0	25.849676132202102	116.0	23.0	169.0	15.8	30.0	90.5
65	72.0	35.8	116.0	25.3	277.0	16.9	31.0	86.0
66	90.0	71.9	83.0	25.6	413.0	8.2	30.0	88.0
67	40.0	25.849676132202102	116.0	23.0	338.0	14.4	28.0	83.0
68	57.0	25.849676132202102	116.0	23.0	257.0	12.7	28.0	83.0
68	57.0	25.849676132202102	116.0	23.0	257.0	12.7	28.0	83.0
69	80.8	16.6672496795654	148.06120524972098	41.3	347.0	10.4	21.0	75.0
69	80.8	16.6672496795654	148.06120524972098	41.3	347.0	10.4	21.0	75.0
69	80.8	16.6672496795654	148.06120524972098	41.3	347.0	10.4	21.0	75.0
69	80.8	16.6672496795654	148.06120524972098	41.3	347.0	10.4	21.0	75.0
70	42.2	9.73999500274658	113.741492868698	30.0	242.0	14.6	28.0	84.0
71	94.0	25.849676132202102	116.0	23.0	260.0	13.1	31.0	91.0
71	94.0	25.849676132202102	116.0	23.0	260.0	13.1	31.0	91.0
71	94.0	25.849676132202102	116.0	23.0	260.0	13.1	31.0	91.0
72	89.0	44.5	162.0	35.0	301.0	10.7	32.0	94.0
73	52.0	12.0	116.0	23.8	225.0	13.8	32.0	93.0
74	60.14	12.6749706268311	150.802870993891	22.7	398.0	9.9	27.0	85.0
74	60.14	12.6749706268311	150.802870993891	22.7	398.0	9.9	27.0	85.0
75	64.0	25.849676132202102	116.0	23.0	152.0	14.0	30.0	88.0
75	64.0	25.849676132202102	116.0	23.0	152.0	14.0	30.0	88.0
76	84.0	9.72647666931152	151.637830042506	23.8	164.0	14.2	31.0	87.0
76	84.0	9.72647666931152	151.637830042506	23.8	164.0	14.2	31.0	87.0
76	84.0	9.72647666931152	151.637830042506	23.8	164.0	14.2	31.0	87.0
76	84.0	9.72647666931152	151.637830042506	23.8	164.0	14.2	31.0	87.0
77	65.0	25.849676132202102	116.0	23.0	307.0	10.1	25.0	78.0
78	82.2	30.182205200195302	141.12848791084	35.8	195.0	14.7	28.0	84.0
78	82.2	30.182205200195302	141.12848791084	35.8	195.0	14.7	28.0	84.0
78	82.2	30.182205200195302	141.12848791084	35.8	195.0	14.7	28.0	84.0
78	82.2	30.182205200195302	141.12848791084	35.8	195.0	14.7	28.0	84.0
79	53.0	15.402007102966301	120.86997766194901	20.7	99.0	14.8	35.0	99.0
80	85.0	25.849676132202102	116.0	23.0	213.0	13.6	30.0	90.0
81	110.0	25.849676132202102	116.0	23.0	225.0	10.4	30.0	94.0
81	110.0	25.849676132202102	116.0	23.0	225.0	10.4	30.0	94.0
81	110.0	25.849676132202102	116.0	23.0	225.0	10.4	30.0	94.0
81	110.0	25.849676132202102	116.0	23.0	225.0	10.4	30.0	94.0
81	110.0	25.849676132202102	116.0	23.0	225.0	10.4	30.0	94.0
82	90.0	25.849676132202102	116.0	23.0	213.0	13.5	30.0	87.0
83	73.32	34.7	140.0	30.0	318.0	13.4	31.0	90.0
83	73.32	34.7	140.0	30.0	318.0	13.4	31.0	90.0
84	61.34	16.59	116.0	23.0	166.0	13.1	33.0	96.0
85	49.21	14.47	126.0	29.7	678.0	9.9	30.0	87.0
86	58.07	18.94	75.0	29.75	224.0	13.7	33.0	98.0
87	113.93	50.73	170.0	63.01	208.0	12.4	29.0	86.0
87	113.93	50.73	170.0	63.01	208.0	12.4	29.0	86.0
87	113.93	50.73	170.0	63.01	208.0	12.4	29.0	86.0
87	113.93	50.73	170.0	63.01	208.0	12.4	29.0	86.0
87	113.93	50.73	170.0	63.01	208.0	12.4	29.0	86.0
87	113.93	50.73	170.0	63.01	208.0	12.4	29.0	86.0
87	113.93	50.73	170.0	63.01	208.0	12.4	29.0	86.0
87	113.93	50.73	170.0	63.01	208.0	12.4	29.0	86.0
88	52.58	30.47	116.0	43.42	154.0	15.2	30.0	94.0
88	52.58	30.47	116.0	43.42	154.0	15.2	30.0	94.0
88	52.58	30.47	116.0	43.42	154.0	15.2	30.0	94.0
89	94.81	31.11	175.0	25.96	100.0	9.8	33.0	98.0
89	94.81	31.11	175.0	25.96	100.0	9.8	33.0	98.0
89	94.81	31.11	175.0	25.96	100.0	9.8	33.0	98.0
90	37.87	9.17	60.0	21.19	276.0	12.2	31.0	93.0
90	37.87	9.17	60.0	21.19	276.0	12.2	31.0	93.0
90	37.87	9.17	60.0	21.19	276.0	12.2	31.0	93.0
91	60.95	33.53	148.0	31.29	323.0	14.6	32.0	91.0
92	72.76	23.68	98.0	21.22	153.0	14.3	29.0	85.0
93	57.55	31.44	172.0	33.55	340.0	11.7	30.0	91.0
94	92.0	44.0	178.0	28.0	133.0	10.3	32.0	93.0
94	92.0	44.0	178.0	28.0	133.0	10.3	32.0	93.0
95	34.0	18.0	65.0	16.0	247.0	12.0	29.0	89.0
96	42.0	6.0	100.0	29.0	166.0	8.3	30.0	93.0
97	40.0	10.0	50.0	23.0	216.0	13.7	29.0	88.0
98	38.0	6.0	86.0	20.0	204.0	10.0	27.0	83.0
99	60.58	35.0	156.0	40.0	133.0	7.9	30.0	100.0
100	110.0	37.0	110.0	29.0	194.0	9.4	25.0	79.0
101	88.0	38.0	117.0	26.0	236.0	15.5	31.0	91.0
102	58.0	32.0	138.0	38.0	148.0	10.4	27.0	83.0
103	40.0	17.0	110.0	25.0	161.0	12.1	41.0	118.0
104	82.24	18.45	120.0	25.3	259.0	14.9	31.0	92.0
105	84.17	29.17	172.0	33.49	261.0	14.9	30.0	89.0
106	51.84	5.29	83.0	23.61	201.0	13.3	30.0	90.0
107	53.75	19.11	85.0	21.88	182.0	15.1	29.0	85.0
108	71.5	51.02	92.0	26.54	274.0	14.7	30.0	93.0
109	51.0	0.0	65.0	30.0	169.0	15.1	29.0	86.0
110	70.0	27.0	104.0	22.0	316.0	15.5	31.0	90.0
111	43.0	15.0	86.0	18.0	156.0	13.8	30.0	93.0
112	87.0	37.0	115.0	25.0	311.0	14.8	32.0	93.0
113	53.0	22.0	99.0	22.0	289.0	13.6	30.0	94.0
