# Supplementary material for: Biomechanical rupture risk assessment of abdominal aortic aneurysms using clinical data: A patient-specific, probabilistic framework and comparative case-control study
Source: PLoS One. 2020 Nov 19;15(11):e0242097. doi: 10.1371/journal.pone.0242097 (PMC7676745; doi:10.1371/journal.pone.0242097)
Supplement: S3 Table — Dataset containing the four invasive AAA vessel wall properties: wall thickness, alpha stiffness, beta stiffness, wall strength. All values are provided in their respective unit as specified in Table 1. The first column is a consecutive number for the individual patients and allows for the identification of data that was collected from the same patient. (CSV) [file pone.0242097.s003.csv]

GID [-]	Wall thickness [mm]	Alpha stiffness [kPa]	Beta stiffness [kPa]	Wall strength [kPa]
1	1.8	65.19933688397481	2299.4990706190997	828.833333333333
1	1.43	59.3830262032986	1038.60319509507	1066.04506604507
1	2.87	31.302171182534	134.011345758572	381.71756507481
2	2.1	73.6099750313041	1435.33832703078	593.734335839599
3	1.79	64.0839937259952	1351.0205450060503	628.195859349326
3	1.13	55.0555444163407	1383.54765117801	880.016464293064
3	1.55	137.71439326833303	1446.4489658786802	1104.2211981566797
4	1.2	102.55716260960499	3775.55659985091	1433.83333333333
5	1.87	63.884086687151395	652.119743918905	581.580510992276
6	2.5	48.5391336201924	655.3535777953809	673.95
7	1.48	67.32338123555651	861.777229490557	900.10395010395
7	1.7	50.895809914446296	320.132074929014	623.875432525952
7	1.3	81.4444486782416	1973.07706223656	641.719457013575
8	1.13	65.75759208299189	1837.37914955663	1247.3853580048299
8	1.13	119.84611993263	1212.87040009049	832.1600965406279
9	1.77	112.769610785922	1200.50319361325	873.841807909604
9	1.5	152.855501122612	4144.460327244189	835.454545454545
9	1.77	88.68830509081289	278.021214562394	590.178183398522
9	1.77	91.09274698053699	2080.4514739720503	682.9957282623672
10	1.0	33.094012738347004	2805.8060702869197	1065.1020408163301
11	2.13	219.98964956794396	3358.29036058459	1209.79352819426
11	1.83	166.830228264029	1137.33892704562	619.2471159684279
12	1.8	172.826368926834	5112.59324602932	1320.31425364759
12	1.8	195.98558965043202	8073.830531510661	2295.70230607966
13	2.3	122.21020240294699	2006.9476547764903	420.214568040655
13	2.05	57.1424502974957	1042.97296559906	636.9179600886921
13	1.6	78.34614876649	1557.07492663237	1064.47368421053
14	1.28	55.5732430381296	3237.11086379021	1044.609375
14	0.9	120.318354631789	6893.1093703180895	1625.75163398693
15	1.27	56.8541548081377	1544.2117073544698	512.40369147405
16	1.09	106.01630216092299	3645.42009170652	789.496994621955
16	1.24	76.6326399021459	1842.7896445412998	740.3846153846151
17	1.37	78.7046500971536	3957.9102675758	837.0614551448081
18	1.55	106.773939712372	5184.25407597909	872.1598877980359
18	1.57	79.4036790439821	4615.012823133401	971.2020598997151
18	1.8	81.215669032852	2146.61299112093	778.0830280830279
18	1.71	53.823998245718606	1379.0883309559	827.1522688577991
19	2.57	60.2729200545161	751.1355121551942	580.361638818952
20	1.41	62.549499981823296	5200.049982356009	906.879432624114
20	1.32	227.19954994554698	5997.4773214918305	1042.42424242424
20	0.85	23.5995357392751	1839.7914778379397	1110.3715170278601
20	1.77	147.839570618648	7264.6016711833	1081.0220852593702
21	1.28	5.0900720631928005	1976.60927875745	1242.5271739130399
21	1.09	0.21484486278793302	289.674334501072	947.979699394886
21	1.1	8.06501007390214	2381.7890356658304	1150.87040618956
22	2.13	102.94102102548199	9031.48215011235	1343.59326691858
22	1.29	52.4729605197442	3766.1456524761497	1227.26858185135
23	1.04	75.5579562451725	6176.895268822269	1402.1291208791201
23	1.38	64.5105493230502	6981.340295170799	1565.39855072464
23	1.19	105.221322372267	19128.0631157629	1972.11611917494
24	1.4	8.3475864371962	553.507463687158	1273.3908948194698
24	1.4	58.9680585202648	4930.55925759415	1397.48822605965
24	1.71	25.748848342355398	2245.9354688336803	794.0292720752159
24	1.46	69.0350891910962	3097.90652366194	692.1002200298101
25	1.07	22.3606784886406	1627.87992441976	825.907411432297
25	0.97	79.640333549909	13724.530341379499	1602.32619614063
25	1.18	105.45441562952999	16403.607884371202	1205.72145995875
26	1.66	14.3295051771641	1528.93919954639	1137.7468637436298
27	1.14	48.506468153532694	2182.2217129107903	868.070175438596
27	1.73	4.98936907127692	401.005924766132	660.7472737024019
28	1.3	21.3183971032011	437.5705493494721	740.2504472271909
28	1.11	40.6396706500156	4000.8355418605497	1335.9234234234198
28	0.85	68.9995813894892	4515.67852720153	1838.0240493987599
28	1.09	141.277086987587	6362.40715772995	868.812522676619
28	1.28	1.12684522462529	266.438908811324	673.248626373626
29	1.42	71.04190577725129	2050.59519096695	1057.04618774097
29	1.43	106.922521004738	1638.2239590389897	625.758856528088
29	1.47	80.4915310947549	1568.29790356568	746.7606090055071
30	1.99	74.1843831189272	842.149793324526	360.36504360884896
30	1.58	57.6834679037538	1733.06654817184	697.704355288565
31	0.98	11.686285606400201	2162.5725678704302	1980.54105363075
31	2.34	214.72101849958602	1559.40305178649	675.878442545109
32	1.89	102.823606717101	2427.60328605066	429.47610823258503
33	2.41	215.303442377475	6767.8696817603	945.2707734865409
33	1.7	261.808351499551	8356.498275958551	654.881746513038
34	1.32	74.6643642052382	3774.44539013581	1070.94381313131
34	1.45	136.086564598756	4587.895528484019	1243.71247212215
34	1.38	5.84561351474303	503.51029946633207	1418.51851851852
34	1.71	9.748917824440491	375.293850813742	1019.06366669971
35	1.69	162.665081429926	7843.7848127938305	1250.94826278258
35	2.4	86.5653364187703	3437.72020897937	781.5442561205269
35	2.45	88.5346980339323	4586.68139543691	960.904578047435
35	2.2	102.104288792427	6124.55692274966	1036.75048355899
35	2.45	122.30202494593901	3387.6739540500803	926.8672417420579
35	2.17	60.4170072753251	464.39434089179207	786.4461913797779
35	1.37	95.1424466004093	5267.66800925599	1382.5676255903797
35	1.31	68.0625752784966	6393.607349057769	1266.11266789062
35	1.1	60.497281825014205	5104.6311319139295	1356.9767441860502
36	1.98	102.951528557422	3166.30235625365	950.3184014053578
36	3.04	72.9181977442169	2006.40575443709	859.654222766218
36	1.94	121.28603130397902	3308.4625855183194	1352.1782507482499
37	1.68	112.47207634133098	4630.66933677489	810.339204174821
37	1.54	68.06308852794069	5222.1486712490005	1434.5511631225902
38	0.85	72.1311878559046	4365.5235251726	2276.27230667548
38	1.4	188.70591084944397	11155.7017565977	1164.67391304348
38	0.79	29.712406396965598	4549.21187908033	2933.22784810127
38	0.77	70.4562053767815	13233.2897835488	3197.0562770562797
39	0.92	13.556307853113601	1374.17901175517	1196.84663162924
39	1.1	62.1120983594445	2701.80493387882	840.5991735537191
39	0.7	24.5726718303994	1456.2518093193	772.2789115646259
39	0.9	19.21411297141	1621.6371310109298	1204.52428476381
40	2.07	89.4297458515868	2103.3279786533894	670.308824645269
40	1.61	76.45803598157201	4563.02364121746	1017.8571428571399
40	1.63	17.139919894592097	2449.09597673491	1615.5419222903897
40	1.65	40.738269729770394	944.2792745279899	1163.5009310987002
41	1.88	132.208418602899	2343.05544261526	836.7974418890659
41	1.33	103.88867022561399	4313.15132409153	681.386004694275
42	1.56	75.7612259476583	7862.75559014675	1385.17756753051
42	1.27	90.1354191237704	6195.642098867411	1436.9646101929598
42	1.26	73.02268674054551	4511.65570560008	1033.49123244411
42	2.42	72.3409131141655	2349.14966891102	951.8486298390601
42	1.92	70.815545470861	3742.72455067985	1149.39692982456
42	1.6	220.035703273903	10145.282197163098	1363.4408602150502
42	1.2	82.90948198775861	5075.66959034328	1117.9279279279299
43	1.57	15.1281877806673	619.0048047208821	579.2155548105931
43	1.62	62.1325460135879	3636.66530458727	565.855796625027
43	1.33	34.333595864597996	1327.61913952857	694.8459230979
44	1.4	75.37297003574129	2635.61594758331	428.800611153553
44	1.59	167.326379233771	5968.727436021951	603.384555533943
45	2.88	64.65048793353489	730.485522188785	372.48128957973495
45	2.57	245.537926998638	1237.49393276152	514.190243795203
46	1.52	81.19999999999999	5253.099999999999	886.1999999999999
47	1.33	97.4688408734946	1253.04680155097	585.721730067744
47	2.02	90.39328924065259	1053.33745113059	646.148952244622
47	1.45	91.0147354434277	2352.03666914415	1038.36813987373
47	1.81	69.0356147213199	1178.59281494816	849.803375168785
47	2.33	43.8921586123521	661.240265489312	602.598807763449
47	1.86	62.2393798719008	428.849896015765	385.834979152951
48	1.66	141.598767485794	6824.446399669559	408.63453815261
48	0.59	38.4714001427178	6166.2476723551	2633.2160750453
48	0.78	80.0490899351089	5216.21326198692	2748.36092177864
49	1.69	27.708378880180103	591.7992759761839	629.9802761341222
49	1.95	87.919738781376	1879.8732612433203	656.928256928257
49	1.78	98.0487638061234	3933.65849643183	768.636560069144
50	2.16	34.4	685.5	669.9000000000001
51	1.76	74.5	1664.6000000000001	580.8
52	1.46	106.62200000000001	3189.15	787.4780000000001
52	0.92	58.297000000000004	1905.536	1227.9389999999999
52	0.86	103.70899999999999	3747.675	958.569
52	0.82	46.089999999999996	1808.762	962.918
53	1.54	476.52700000000004	7463.375	772.934
54	1.7	228.43200000000002	3476.7050000000004	866.558
54	2.6	173.172	1329.403	508.841
54	2.06	185.861	2030.4419999999998	880.95
54	2.14	191.092	2047.2080000000003	673.1080000000001
54	2.62	295.08099999999996	2566.598	639.46
54	2.18	86.475	1957.1380000000001	549.304
54	2.46	213.68400000000003	1761.816	837.692
54	2.26	186.68800000000002	1532.211	552.588
55	2.12	250.025	1198.547	566.9350000000001
55	2.38	131.589	1060.58	523.1819999999999
55	2.58	211.23600000000002	1068.419	538.15
55	2.1	336.74399999999997	2165.125	863.4350000000001
56	1.96	280.078	1746.58	617.1300000000001
57	1.62	336.966	2729.6200000000003	481.40200000000004
58	1.46	375.318	2799.47	714.689
58	1.38	248.10700000000003	2983.9410000000003	1012.972
59	0.98	132.017	6562.358	1044.807
60	1.24	221.869	2087.857	559.458
60	1.78	569.385	2129.4390000000003	1148.969
60	1.93	174.212	1744.2389999999998	1127.297
61	1.16	122.81099999999999	1537.929	616.713
61	1.12	940.3549999999999	6821.582	1019.1479999999999
62	1.38	344.452	2238.152	752.262
62	1.07	239.40300000000002	3598.947	920.4899999999999
63	0.99	101.57100000000001	878.183	677.5100000000001
63	1.14	249.392	3369.3129999999996	545.4989999999999
64	1.44	60.26	1586.065	543.25
64	1.53	32.755	669.844	527.5229999999999
65	1.66	121.30000000000001	2217.5	1327.9
66	1.38	33.919	860.001	813.4319999999999
67	1.48	45.383	796.3720000000001	982.3049999999998
68	1.24	682.683	6874.482	469.00600000000003
68	2.4	75.759	672.457	851.749
69	2.04	577.2550000000001	8689.683	866.059
69	3.05	833.235	1877.4540000000002	461.532
69	3.01	105.584	586.487	306.95700000000005
69	3.46	391.50600000000003	2382.1020000000003	371.788
70	1.56	62.895	1365.37	745.115
71	3.12	78.489	401.884	295.511
71	2.22	100.82900000000001	1896.35	942.5889999999999
71	3.08	59.925	1067.206	339.92100000000005
72	1.57	63.874	1302.98	479.11199999999997
73	1.47	45.221	1746.062	1504.8410000000001
74	1.37	481.419	10791.957	1293.556
74	1.4	297.893	8722.146	932.584
75	1.33	421.48800000000006	4674.816000000001	538.131
75	1.49	535.043	5919.723999999999	676.817
76	2.28	411.61199999999997	2006.2849999999996	523.145
76	2.5	363.258	1949.668	575.886
76	2.41	384.59499999999997	3733.689	534.2710000000001
76	2.38	526.327	3256.057	734.922
77	2.68	403.76599999999996	4833.012999999999	387.874
78	2.04	76.296	1079.4700000000003	527.1550000000001
78	2.1	40.818	443.19399999999996	605.182
78	1.84	79.71300000000001	1029.942	572.571
78	2.2	97.80900000000001	1422.635	729.39
79	1.41	36.157000000000004	642.5790000000001	729.896
80	1.95	95.831	1292.4089999999999	613.4970000000001
81	2.06	71.596	1079.9650000000001	728.205
81	1.54	34.031	1058.215	1280.139
81	1.77	30.688	709.076	833.8120000000001
81	1.57	146.399	4903.4580000000005	824.99
81	1.66	94.848	1766.529	590.625
82	1.34	423.94899999999996	10278.861	1839.607
83	1.99	40.04	624.629	830.4159999999999
83	1.94	347.36400000000003	1499.4180000000001	756.575
84	1.48	72.759	1258.6399999999999	441.762
85	1.94	68.603	637.831	431.95
86	1.18	40.397000000000006	1213.8	653.1100000000001
87	1.88	272.99899999999997	5339.164000000001	984.0040000000001
87	2.11	430.63900000000007	2920.4919999999997	894.4309999999999
87	2.1	110.22699999999999	2144.574	745.642
87	1.75	54.074999999999996	1636.702	1014.437
87	2.24	62.760999999999996	1001.9639999999998	429.339
87	1.94	113.37899999999999	2091.9759999999997	679.395
87	1.61	203.074	4749.411	940.9530000000001
87	1.75	160.31500000000003	4142.3589999999995	1328.096
88	1.6	52.134	907.9649999999999	514.225
88	1.72	219.70100000000002	4192.18	787.601
88	1.69	239.59499999999997	2936.8509999999997	1507.7969999999998
89	2.9	100.68900000000001	1416.436	1177.138
89	3.31	120.356	811.0039999999999	499.60900000000004
89	3.32	81.91199999999999	838.865	562.713
90	1.3	153.95000000000002	3989.05	1093.51
90	1.25	51.14	2149.5599999999995	1425.4799999999998
90	1.82	84.4	2429.34	1163.3799999999999
91	1.79	201.90999999999997	2613.28	819.86
92	1.52	67.67999999999999	6046.26	617.78
93	2.47	125.47	667.0699999999999	422.91999999999996
94	2.87	372.12	9934.75	475.94
94	2.44	223.20000000000002	6923.489999999999	334.96
95	1.0	63.25	1470.25	567.73
96	1.0	332.48	5359.43	933.97
97	1.51	339.0	5588.2	966.49
98	1.21	247.41999999999996	3978.11	848.39
99	1.5	187.70999999999998	2131.82	743.49
100	3.15	281.7	696.5	646.7
101	2.4	68.7	526.9000000000001	784.4
102	2.11	200.9	864.9	356.5
103	1.22	189.6	2095.4	651.8000000000001
104	1.79	142.1	1604.9	745.0
105	1.29	207.4	3268.7	1001.2
106	1.79	276.1	1271.9	592.0999999999999
107	2.61	205.3	937.4	543.2
108	1.63	224.5	4229.2	944.0
109	1.33	184.29999999999998	1678.9	354.2
110	2.16	249.6	981.1	432.3
111	1.55	234.8	2529.6	401.0
112	2.46	226.1	853.0	621.5
113	1.35	293.4	3239.7999999999997	1351.5
